# Supplementary material for: Parental beliefs and the influence of formal and informal literacy environments on preschoolers’ attitudes toward English learning
Source: PLoS One. 2025 Aug 6;20(8):e0329208. doi: 10.1371/journal.pone.0329208 (PMC12327632; doi:10.1371/journal.pone.0329208)
Supplement: S1 Data — Data Dictionary. (XLSX) [file pone.0329208.s001.xlsx]

## Sheet: Sheet1
Data Dictionary
Data Name	Definition	Data Type	Measure	Value
ID	Child's ID	Numeric	Nominal	{1.00, male}{2.00, female}
Please state your relationship with the child?	The relationship between the respondent and child	Numeric	Nominal	{1.00, father} {2.00, mother} {3.00, guardian (Please specify_____________ e.g. grandmother)}
MotherEducation	Mother's education	Numeric	Ordinal	{1.00, Below junior middle school} {2.00, Senior middle school} {3.00, College} {4.00, Undergraduate (Bachelor’s Degree)} {5.00, Postgraduate (Master)} {6.00, Postgraduate (Doctorate)}
FatherEducation	Father's education	Numeric	Ordinal
Income	Family annual income	Numeric	Ordinal	{1.00, Less than ¥20,000} {2.00, ¥30,000 - ¥60,000} {3.00, ¥60,000 - ¥150,000} {4.00, ¥150,000 - ¥300,000} {5.00, ¥300,000 - ¥500,000} {6.00, ¥500,000 - ¥1,000,000} {7.00, ¥1,000,000 - ¥8,000,000} {8.00, ¥8,000,000 - ¥15,000,000} {9.00, ¥15,000,000 - ¥80,000,000} {10.00, More than ¥80,000,000}
PBEC1	14.I believe that English learning should start early in my child’s education	Numeric	Ordinal	{1.00, Strongly disagree} {2.00, Disagree} {3.00, Uncertain} {4.00, Agree} {5.00, Strongly agree}
PBEC2	15.I believe that my child’s proficiency in English will give them a competitive advantage in the job market	Numeric	Ordinal
PBEC3	16.I believe that English fluency will contribute to my child’s sense of identity and belonging in a globalized world	Numeric	Ordinal
PBEC4	17.I believe that English learning enhances my child’s thinking and learning abilities	Numeric	Ordinal
PBEC5	18. I believe that exposing my child to different cultures through learning English is important	Numeric	Ordinal
PBEC6	19. I believe that knowing English helps my child communicate effectively with a diverse range of people	Numeric	Ordinal
PBEC7	20.I believe that investing in my child’s English education is worth the financial resources required	Numeric	Ordinal
PBEC8	21.I believe that learning English is crucial for my child’s overall growth and development	Numeric	Ordinal
PBPI1	22. I believe I play an important role in my child’s English learning	Numeric	Ordinal
PBPI2	23. I believe my interactions with my child during the process of English learning are very important	Numeric	Ordinal
PBPI3	24. I believe in actively supporting and encouraging my child’s English learning by providing various activities and resources	Numeric	Ordinal
FEL1	25. Assist with English homework (online/private programs)	Numeric	Ordinal	{1.00, never} {2.00, rarely} {3.00, sometimes} {4.00, often} {5.00, very often}
FEL2	26. Carry out writing exercises with my child to help him learn alphabets and words	Numeric	Ordinal
FEL3	27. Use flashcards or drills to teach English words	Numeric	Ordinal
FEL4	28. Hire a personal English tutor	Numeric	Ordinal
FEL5	29. Enrol my child for English certification courses (e.g. IELTS, TOFEL, Cambridge Young Learners English (YLE) tests)	Numeric	Ordinal
FEL6	30. Enrol my child for English enrichment after-school programs (e.g. English playgroups, tutorial classes)	Numeric	Ordinal
FEL7	31. Travel with/ Send my children to take part in study tours	Numeric	Ordinal
IEL1	32. Read books or look at picture books in English with my child	Numeric	Ordinal
IEL2	33. Sing English songs or rhymes to or with my child, including bedtime songs	Numeric	Ordinal
IEL3	34. Name objects or draw things with my child using English words	Numeric	Ordinal
IEL4	35. Converse with my child in English	Numeric	Ordinal
IEL5	36. Play digital games in English content with my child.	Numeric	Ordinal
IEL6	37. Visit bookstores or libraries with my child	Numeric	Ordinal
IEL7	38. Develop an English study plan for the child	Numeric	Ordinal
ELR1	39. Provide my child with multi-media/ digital materials (e.g., DVDs, songs, audio books)	Numeric	Ordinal
ELR2	40. Subscribe to English learning apps	Numeric	Ordinal
ELR3	41. Provide my child with English text materials (e.g., English or Chinese-English bilingualbooks.flashcards.workbooks)	Numeric	Ordinal
AA1	42. My child enjoys learning English	Numeric	Ordinal	{1.00, Strongly disagree} {2.00, Disagree} {3.00, Uncertain} {4.00, Agree} {5.00, Strongly agree}
AA2	43. My child feels confident when asked to speak in English	Numeric	Ordinal
AA3	44. My child does not get anxious when he has to answer questions in English	Numeric	Ordinal
AA4	45. My child likes English learning activities, he looks forward to studying more English in the future.	Numeric	Ordinal
AA5	46. My child volunteers himself when asked to say something in English	Numeric	Ordinal
AA6	47. My child prefers learning English to Chinese	Numeric	Ordinal
AA7	48. My child prefers learning English to Math	Numeric	Ordinal
AA8	49. My child feels bored during his English lessons	Numeric	Ordinal
AA9	50. My child feels disappointed when his English lessons/ learning activities are cancelled	Numeric	Ordinal
AC1	51. My child believes English is useful for solving problems	Numeric	Ordinal
AC2	52. My child believes people must understand English because it affects their lives	Numeric	Ordinal
AC3	53. My child believes English is one of the most important subjects for people to study	Numeric	Ordinal
AB1	54. My child enjoys showing off to his friends or family new things he has learnt in English	Numeric	Ordinal
AB2	55. My child completes his English related homework without much fuss or persuasion	Numeric	Ordinal
AB3	56. My child is very attentive and focused during his English learning activities	Numeric	Ordinal
AB4	57. My child gives up easily when the English learning task or homework is too difficult	Numeric	Ordinal
AB5	58. My child makes excuses whenever it is time for him to attend his English lessons	Numeric	Ordinal
AB6	59. If there is choice between two languages for a movie or a song, my child will choose the one with English content	Numeric	Ordinal
AB7	60. My child curious about new English words (e.g. when my child see things, he wants to know how to say it in English)	Numeric	Ordinal
AB8	61. My child uses what he learned in English class voluntarily	Numeric	Ordinal
AB9	62. My child refuses to participate in English learning activities	Numeric	Ordinal
AB10	63. My child likes playing English materials or games at home (e.g. pictures books, toys, blocks and activity papers)	Numeric	Ordinal
AB11	64. My child asks questions related to English Language (e.g. what is this in English?)	Numeric	Ordinal
CAD1	65. Making conversation with someone in English	Numeric	Ordinal	{1.00, Not interested at all} {2.00, A little interested} {3.00, Neutral} {4.00, Rather interested} {5.00, Highly interested}
CAD2	66. Making up or telling stories in English	Numeric	Ordinal
CAD3	67. Listening to someone tell or read stories in English	Numeric	Ordinal
CAD4	68. Listening to / watching audio or video with English content	Numeric	Ordinal
CAD5	69. Playing interactive games with English content on computer	Numeric	Ordinal
CAD6	70. Playing digital games with English content on a mobile app	Numeric	Ordinal
CAD7	71 Reading English or bilingual story books together with someone	Numeric	Ordinal
CAD8	72. Reading English or bilingual story books by himself/herself	Numeric	Ordinal
CAD9	73. Writing or copying English text	Numeric	Ordinal
CAD10	74. Completing paper-based drills or assignments	Numeric	Ordinal
CAD11	75. Learning grammar and rules of the language	Numeric	Ordinal
CAD12	76 Reciting new words and vocabulary	Numeric	Ordinal
CAD13	77. Imitating scripts from English drama (e.g. role play)	Numeric	Ordinal
CAD14	78. Learning and singing English songs/chants/rhymes	Numeric	Ordinal
CAD15	79. Playing English learning materials (e.g. blocks, puzzle, flashcards)	Numeric	Ordinal
CAD16	80. Playing games with others in English (e.g. hide and seek)	Numeric	Ordinal
CAD17	81. Attending English face to face private tuition	Numeric	Ordinal
CAD18	82. Attending online English tuition	Numeric	Ordinal
